# Supplementary material for: Five new species of Phintella Strand, 1906 (Araneae, Salticidae) from the Wuling Mountains, China
Source: Zookeys. 2015 Jul 22;(514):25–42. doi: 10.3897/zookeys.514.9159 (PMC4525023; doi:10.3897/zookeys.514.9159)
Supplement: XML Treatment for Phintella arcuata [file zookeys.514.9159-treatment1.xml]

<!DOCTYPE tp:taxon-treatment
  PUBLIC "-//TaxonX//DTD Taxonomic Treatment Publishing DTD v0 20100105//EN" "tax-treatment-NSO.dtd">
<tp:taxon-treatment xmlns:tp="http://www.plazi.org/taxpub"><tp:treatment-meta><kwd-group><label>Taxon classification</label><kwd><named-content content-type="kingdom">Animalia</named-content></kwd><kwd><named-content content-type="order">Araneae</named-content></kwd><kwd><named-content content-type="family">Salticidae</named-content></kwd></kwd-group><mixed-citation publication-type="journal"><person-group><name><surname>Huang</surname><given-names>Yi</given-names></name><name><surname>Wang</surname><given-names>Cheng</given-names></name><name><surname>Peng</surname><given-names>Xian-Jin</given-names></name></person-group><article-title>Five new species of <italic><tp:taxon-name><tp:taxon-name-part taxon-name-part-type="genus">Phintella</tp:taxon-name-part></tp:taxon-name></italic> Strand, 1906 (<tp:taxon-name><tp:taxon-name-part taxon-name-part-type="order">Araneae</tp:taxon-name-part></tp:taxon-name>, <tp:taxon-name><tp:taxon-name-part taxon-name-part-type="family">Salticidae</tp:taxon-name-part></tp:taxon-name>) from the Wuling Mountains, China</article-title><source>Zookeys</source><day>22</day><month>7</month><year>2015</year><volume>2015</volume><issue>514</issue><fpage>25</fpage><lpage>42</lpage><pub-id pub-id-type="doi">10.3897/zookeys.514.9159</pub-id></mixed-citation></tp:treatment-meta><tp:nomenclature><tp:taxon-name>
                            <tp:taxon-name-part taxon-name-part-type="genus">Phintella</tp:taxon-name-part>
                            <tp:taxon-name-part taxon-name-part-type="species">arcuata</tp:taxon-name-part>
                            <object-id xmlns:xlink="http://www.w3.org/1999/xlink" content-type="zoobank" xlink:type="simple">http://zoobank.org/0C74E8A6-EC9A-4601-BFFE-97833B79A042</object-id>
                        </tp:taxon-name><tp:taxon-status xmlns:xlink="http://www.w3.org/1999/xlink" xlink:type="simple">sp. n.</tp:taxon-status><xref ref-type="fig" rid="F1">Figs 1</xref><xref ref-type="fig" rid="F2">, 2</xref><xref ref-type="fig" rid="F3">, 3</xref></tp:nomenclature><tp:treatment-sec sec-type="type material"><title>Type material.</title><p><bold>Holotype</bold>: ♂, <bold>China, Hunan</bold>: Shimen County, Huping mountain Township, Jinban Mountain Village, (<named-content xmlns:xlink="http://www.w3.org/1999/xlink" content-type="dwc:verbatimCoordinates" xlink:type="simple">29°26.288'N, 110°46.681'E</named-content>, 554 m), 12 June 2014, C. Wang, B. Zhou, JH. Gan and YH. Gong leg. <bold>Paratypes</bold>: 1♀, Daling Village, (<named-content xmlns:xlink="http://www.w3.org/1999/xlink" content-type="dwc:verbatimCoordinates" xlink:type="simple">30°02'20.22N, 110°37'30.25E</named-content>, 436 m), 18 October 2014, the collectors same as holotype; 1♀, Daling Village, (<named-content xmlns:xlink="http://www.w3.org/1999/xlink" content-type="dwc:verbatimCoordinates" xlink:type="simple">30°01'37.69N, 110°37'32.56E</named-content>, 341 m), 19 October 2014, the collector same as holotype; 1♀, Daling Village, (<named-content xmlns:xlink="http://www.w3.org/1999/xlink" content-type="dwc:verbatimCoordinates" xlink:type="simple">30°01.681'N, 110°37.681'E</named-content>, 677 m), 18 June 2014, the collectors same as holotype.</p></tp:treatment-sec><tp:treatment-sec sec-type="Etymology"><title>Etymology.</title><p>The specific name comes from the Latin <italic>arcuata</italic> (curved), referring to the form of yellow area at the middle part of male carapace.</p></tp:treatment-sec><tp:treatment-sec sec-type="Diagnosis"><title>Diagnosis.</title><p>The male of this new species is very similar to <italic><tp:taxon-name><tp:taxon-name-part taxon-name-part-type="genus">Phintella</tp:taxon-name-part> <tp:taxon-name-part taxon-name-part-type="species">aequipeiformis</tp:taxon-name-part></tp:taxon-name></italic> Zabka, 1985, especially in retrolateral view of male palp, but can be distinguished from the latter by: 1) the terminal sperm duct angle (TSDA) almost 60° (Fig. <xref ref-type="fig" rid="F3">3A</xref>) versus about 15° in <italic><tp:taxon-name><tp:taxon-name-part taxon-name-part-type="genus">Phintella</tp:taxon-name-part> <tp:taxon-name-part taxon-name-part-type="species">aequipeiformis</tp:taxon-name-part></tp:taxon-name></italic>; 2) the distal end of retrolateral tibial apophysis curved in ventral view (Figs <xref ref-type="fig" rid="F1">1C</xref>, <xref ref-type="fig" rid="F3">3A</xref>) versus straight in <italic><tp:taxon-name><tp:taxon-name-part taxon-name-part-type="genus">Phintella</tp:taxon-name-part> <tp:taxon-name-part taxon-name-part-type="species">aequipeiformis</tp:taxon-name-part></tp:taxon-name></italic>; 3) Lamellar process almost semicircular (Figs <xref ref-type="fig" rid="F1">1C</xref>, <xref ref-type="fig" rid="F3">3A</xref>) versus almost triangular in <italic><tp:taxon-name><tp:taxon-name-part taxon-name-part-type="genus">Phintella</tp:taxon-name-part> <tp:taxon-name-part taxon-name-part-type="species">aequipeiformis</tp:taxon-name-part></tp:taxon-name></italic>; 4) dorsum of opisthosoma with 3 lines of markings, the first and second lines composed of 4 and 3 white stripes respectively (Fig. <xref ref-type="fig" rid="F1">1A</xref>) versus only with 2 lines in <italic><tp:taxon-name><tp:taxon-name-part taxon-name-part-type="genus">Phintella</tp:taxon-name-part> <tp:taxon-name-part taxon-name-part-type="species">aequipeiformis</tp:taxon-name-part></tp:taxon-name></italic>. The female of this new species is similar to <italic><tp:taxon-name><tp:taxon-name-part taxon-name-part-type="genus">Phintella</tp:taxon-name-part> <tp:taxon-name-part taxon-name-part-type="species">linea</tp:taxon-name-part></tp:taxon-name></italic> (Karsch, 1879), but can be distinguished from the latter by: 1) atrium margin distinct, located at the terminal portion of epigyne (Figs <xref ref-type="fig" rid="F2">2B</xref>, <xref ref-type="fig" rid="F3">3D</xref>) versus indistinct in <italic><tp:taxon-name><tp:taxon-name-part taxon-name-part-type="genus">Phintella</tp:taxon-name-part> <tp:taxon-name-part taxon-name-part-type="species">linea</tp:taxon-name-part></tp:taxon-name></italic>; 2) spermathecae pyriform (Figs <xref ref-type="fig" rid="F2">2C</xref>, <xref ref-type="fig" rid="F3">3E</xref>) versus scutiform in <italic><tp:taxon-name><tp:taxon-name-part taxon-name-part-type="genus">Phintella</tp:taxon-name-part> <tp:taxon-name-part taxon-name-part-type="species">linea</tp:taxon-name-part></tp:taxon-name></italic>; 3) spermathecae separated by less than one-seventh of their width in dorsal view (Figs <xref ref-type="fig" rid="F2">2C</xref>, <xref ref-type="fig" rid="F3">3E</xref>) versus about one-third of their width in <italic><tp:taxon-name><tp:taxon-name-part taxon-name-part-type="genus">Phintella</tp:taxon-name-part> <tp:taxon-name-part taxon-name-part-type="species">linea</tp:taxon-name-part></tp:taxon-name></italic>; 4) base of fertilization ducts extend beyond the base of copulatory ducts in dorsal view (Figs <xref ref-type="fig" rid="F2">2C</xref>, <xref ref-type="fig" rid="F3">3E</xref>) versus almost at same level in <italic><tp:taxon-name><tp:taxon-name-part taxon-name-part-type="genus">Phintella</tp:taxon-name-part> <tp:taxon-name-part taxon-name-part-type="species">linea</tp:taxon-name-part></tp:taxon-name></italic>.</p><fig id="F1" position="float" orientation="portrait"><label>Figure 1.</label><caption><p><italic><tp:taxon-name><tp:taxon-name-part taxon-name-part-type="genus">Phintella</tp:taxon-name-part> <tp:taxon-name-part taxon-name-part-type="species">arcuata</tp:taxon-name-part></tp:taxon-name></italic> sp. n., <bold>A</bold> male body, dorsal view <bold>B</bold> left chelicerae of male, posterior view <bold>C</bold> male palp, ventral view <bold>D</bold> male palp, retrolateral view. Scale bars: 1.0 mm (<bold>A</bold>); 0.1 mm (<bold>B</bold>); 0.2 mm (<bold>C–D</bold>).</p></caption><graphic xmlns:xlink="http://www.w3.org/1999/xlink" xlink:href="zookeys-514-025-g001.jpg" position="float" orientation="portrait" xlink:type="simple" id="oo_47733.jpg"/></fig><fig id="F2" position="float" orientation="portrait"><label>Figure 2.</label><caption><p><italic><tp:taxon-name><tp:taxon-name-part taxon-name-part-type="genus">Phintella</tp:taxon-name-part> <tp:taxon-name-part taxon-name-part-type="species">arcuata</tp:taxon-name-part></tp:taxon-name></italic> sp. n., <bold>A</bold> female body, dorsal view <bold>B</bold> epigyne, ventral view <bold>C</bold> vulva, dorsal view. Scale bars: 1.0 mm (<bold>A</bold>); 0.1 mm (<bold>B–C</bold>).</p></caption><graphic xmlns:xlink="http://www.w3.org/1999/xlink" xlink:href="zookeys-514-025-g002.jpg" position="float" orientation="portrait" xlink:type="simple" id="oo_47734.jpg"/></fig><fig id="F3" position="float" orientation="portrait"><label>Figure 3.</label><caption><p><italic><tp:taxon-name><tp:taxon-name-part taxon-name-part-type="genus">Phintella</tp:taxon-name-part> <tp:taxon-name-part taxon-name-part-type="species">arcuata</tp:taxon-name-part></tp:taxon-name></italic> sp. n., <bold>A</bold> male palp, ventral view <bold>B</bold> male palp, retrolateral view <bold>C</bold> left chelicerae of male, posterior view <bold>D</bold> epigyne, ventral view <bold>E</bold> vulva, dorsal view. <bold>AM</bold> atrium margin <bold>BP</bold> basal plate <bold>CD</bold> copulatory duct <bold>E</bold> embolus <bold>FD</bold> fertilization duct <bold>LP</bold> lamellar process <bold>PL</bold> posterior lobe <bold>PS</bold> poriform structure <bold>RTA</bold> retrolateral tibial apophysis <bold>TB</bold> tegulum bump <bold>TSDA</bold> terminal sperm duct angle <bold>S</bold> spermathecae. Scale bars: 0.1 mm (<bold>A–E</bold>).</p></caption><graphic xmlns:xlink="http://www.w3.org/1999/xlink" xlink:href="zookeys-514-025-g003.jpg" position="float" orientation="portrait" xlink:type="simple" id="oo_47735.jpg"/></fig></tp:treatment-sec><tp:treatment-sec sec-type="Description"><title>Description.</title><p><bold>Male</bold>: Total length 4.20. Prosoma 2.15 long, 1.75 wide. Opisthosoma 2.05 long, 1.30 wide. Clypeus 0.14 high. Carapace (Fig. <xref ref-type="fig" rid="F1">1A</xref>) blackish-brown, inflated, covered with white and brown long hair. Bilateral of eye field and posterior sides of carapace with white curved stripes covered by white hair, anterior of thorax with a curved yellowish area behind eye field. Eye bases and margins of carapace black. Fovea reddish-brown, longitudinal, cervical and radial grooves indistinct. Eye sizes and inter-distances: AME 0.50, ALE 0.31, PLE 0.28, AERW 1.35, PERW 1.40, EL 1.03. Chelicerae (Figs <xref ref-type="fig" rid="F1">1B</xref>, <xref ref-type="fig" rid="F3">3C</xref>) dark brown, with 2 promarginal teeth and 1 retromarginal. Endites broader at base, anterior margin with bristles. Labium dark brown, with brown thin hair. Sternum colored as labium, anteriorly straight and posteriorly subacute, with thin hair. Leg trochanters, coxae and tarsi yellowish-brown, others dark brown. Leg spinnation: tibiae I and II with three pairs, metatarsi I and II with two pairs of long spines. Measurements of legs: I 7.16 (2.05, 3.01, 1.55, 0.55), II 5.55 (1.70, 2.10, 1.20, 0.55), III 5.70 (1.75, 1.95, 1.45, 0.55), IV 5.80 (1.80, 2.00, 1.45, 0.55). Leg formula: 1432. Dorsum of opisthosoma (Fig. <xref ref-type="fig" rid="F1">1A</xref>) long oval, anterior area with two pairs of white stripes, median area with two pairs of muscle impressions and three transverse white stripes, posterior end with one cambered white stripes, covered with light dots. Venter pale brown, with four longitudinal lines formed by light dots at middle part.</p><p>Palp (Figs <xref ref-type="fig" rid="F1">1C–D</xref>, <xref ref-type="fig" rid="F3">3A–B</xref>): tibia slightly longer than wide, retrolateral apophysis thin, with a swollen base and slightly curved tip. Posterior lobe large, curved at terminal end and slightly sharp at the tip. Tegulum bump situated posteriorly, almost triangular in retrolateral view. Embolus thin, originated at the top on tegulum, the tip almost extended to the position of 1:00 o’clock. Lamellar process big, almost semicircular. Sperm duct visible and the terminal sperm duct angle almost 60°.</p><p><bold>Female</bold>: Total length 4.10. Prosoma1.97 long, 1.41 wide. Opisthosoma 2.06 long, 1.43 wide. Clypeus 0.14 high. Carapace (Fig. <xref ref-type="fig" rid="F2">2A</xref>) dark brown, anterior margin covered with dark brown hair. Bilateral of eye field with white stripes formed by white hair, anterior median of thorax with a triangular yellowish area behind eye field. Margins of carapace and eye bases black. Eye sizes and inter-distances: AME 0.48, ALE 0.27, PLE 0.26, AERW 1.41, PERW 1.33, EL 1.02. Fovea reddish-brown, longitudinal, cervical and radial grooves indistinct. Chelicerae, endites, labium, sternum similar to male except for the lighter color. Legs yellow. Leg spinnation: as same as male. Measurements of legs: I 3.05 (0.95, 1.20, 0.50, 0.40), II 2.90 (0.90, 1.10, 0.50, 0.40), III 3.45 (1.00, 1.30, 0.75, 0.40), V 4.00 (1.25, 1.45, 0.90, 0.40). Leg formula: 4312. Dorsum of opisthosoma (Fig. <xref ref-type="fig" rid="F2">2A</xref>) pale brown, the markings similar to male, covered with light dots. Venter grey brown, bilateral of posterior portion with two longitudinal white stripes, and two longitudinal lines formed by light dots behind epigastric furrow.</p><p>Epigyne (Figs <xref ref-type="fig" rid="F2">2B–C</xref>, <xref ref-type="fig" rid="F3">3D–E</xref>) with arc band-shaped atrium margins anteriorly. Copulatory openings small, situated at the median area, the distance between them <!--PageBreak--><!--PageBreak-->about equal to spermathecal width. Basal plate arched, with wave-like protruding parts. Copulatory ducts slightly thick, curved at middle part. Spermathecae pyriform, close to each other, separated by less than one-tenth of their width.</p></tp:treatment-sec><tp:treatment-sec sec-type="Distribution"><title>Distribution.</title><p>China (Hunan).</p></tp:treatment-sec></tp:taxon-treatment>
