# Supplementary material for: Five new species of Phintella Strand, 1906 (Araneae, Salticidae) from the Wuling Mountains, China
Source: Zookeys. 2015 Jul 22;(514):25–42. doi: 10.3897/zookeys.514.9159 (PMC4525023; doi:10.3897/zookeys.514.9159)
Supplement: XML Treatment for Phintella levii [file zookeys.514.9159-treatment2.xml]

<!DOCTYPE tp:taxon-treatment
  PUBLIC "-//TaxonX//DTD Taxonomic Treatment Publishing DTD v0 20100105//EN" "tax-treatment-NSO.dtd">
<tp:taxon-treatment xmlns:tp="http://www.plazi.org/taxpub"><tp:treatment-meta><kwd-group><label>Taxon classification</label><kwd><named-content content-type="kingdom">Animalia</named-content></kwd><kwd><named-content content-type="order">Araneae</named-content></kwd><kwd><named-content content-type="family">Salticidae</named-content></kwd></kwd-group><mixed-citation publication-type="journal"><person-group><name><surname>Huang</surname><given-names>Yi</given-names></name><name><surname>Wang</surname><given-names>Cheng</given-names></name><name><surname>Peng</surname><given-names>Xian-Jin</given-names></name></person-group><article-title>Five new species of <italic><tp:taxon-name><tp:taxon-name-part taxon-name-part-type="genus">Phintella</tp:taxon-name-part></tp:taxon-name></italic> Strand, 1906 (<tp:taxon-name><tp:taxon-name-part taxon-name-part-type="order">Araneae</tp:taxon-name-part></tp:taxon-name>, <tp:taxon-name><tp:taxon-name-part taxon-name-part-type="family">Salticidae</tp:taxon-name-part></tp:taxon-name>) from the Wuling Mountains, China</article-title><source>Zookeys</source><day>22</day><month>7</month><year>2015</year><volume>2015</volume><issue>514</issue><fpage>25</fpage><lpage>42</lpage><pub-id pub-id-type="doi">10.3897/zookeys.514.9159</pub-id></mixed-citation></tp:treatment-meta><tp:nomenclature><tp:taxon-name>
                            <tp:taxon-name-part taxon-name-part-type="genus">Phintella</tp:taxon-name-part>
                            <tp:taxon-name-part taxon-name-part-type="species">levii</tp:taxon-name-part>
                            <object-id xmlns:xlink="http://www.w3.org/1999/xlink" content-type="zoobank" xlink:type="simple">http://zoobank.org/5C5C50FD-C08D-40FA-884C-ED5129EC25CB</object-id>
                        </tp:taxon-name><tp:taxon-status xmlns:xlink="http://www.w3.org/1999/xlink" xlink:type="simple">sp. n.</tp:taxon-status><xref ref-type="fig" rid="F4">Figs 4</xref><xref ref-type="fig" rid="F5">, 5</xref><!--PageBreak--><!--PageBreak--><!--PageBreak--></tp:nomenclature><tp:treatment-sec sec-type="type material"><title>Type material.</title><p><bold>Holotype</bold>: ♀, <bold>China, Hunan</bold>: Shimen County, Hupingshan Township, Quanping Village, (<named-content xmlns:xlink="http://www.w3.org/1999/xlink" content-type="dwc:verbatimCoordinates" xlink:type="simple">30°00.786'N, 110°35.822'E</named-content>, 611 m), 15 June 2014, C. Wang, B. Zhou, JH. Gan and YH. Gong leg. <bold>Paratypes</bold>: 1♀, same data as Holotype.</p></tp:treatment-sec><tp:treatment-sec sec-type="Etymology"><title>Etymology.</title><p>The specific name is in honor of Dr. H. Levi. a famous American arachnoid scholar.</p></tp:treatment-sec><tp:treatment-sec sec-type="Diagnosis"><title>Diagnosis.</title><p>This new species is similar to <italic><tp:taxon-name><tp:taxon-name-part taxon-name-part-type="genus">Phintella</tp:taxon-name-part> <tp:taxon-name-part taxon-name-part-type="species">nigirica</tp:taxon-name-part></tp:taxon-name></italic> Proszyn’ski, 1992 in having copulatory ducts originated from spermathecal base and the terminal part inflated, but can be distinguished from the latter by: 1) epigyne almost round (Figs <xref ref-type="fig" rid="F4">4B</xref>, <xref ref-type="fig" rid="F5">5A</xref>) versus triangular in <italic><tp:taxon-name><tp:taxon-name-part taxon-name-part-type="genus">Phintella</tp:taxon-name-part> <tp:taxon-name-part taxon-name-part-type="species">nigirica</tp:taxon-name-part></tp:taxon-name></italic>; 2) the distance between atrium margins wider than half of spermathecal width in ventral view (Figs <xref ref-type="fig" rid="F4">4B</xref>, <xref ref-type="fig" rid="F5">5A</xref>) versus distinctly narrower than half of spermathecal width in <italic><tp:taxon-name><tp:taxon-name-part taxon-name-part-type="genus">Phintella</tp:taxon-name-part> <tp:taxon-name-part taxon-name-part-type="species">nigirica</tp:taxon-name-part></tp:taxon-name></italic>; 3) copulatory ducts about half length of epigyne in ventral view (Figs <xref ref-type="fig" rid="F4">4B</xref>, <xref ref-type="fig" rid="F5">5A</xref>) versus distinctly longer than half length of epigyne in <italic><tp:taxon-name><tp:taxon-name-part taxon-name-part-type="genus">Phintella</tp:taxon-name-part> <tp:taxon-name-part taxon-name-part-type="species">nigirica</tp:taxon-name-part></tp:taxon-name></italic>; 4) epigyne with poriform structure situated at the area between bases of two spermathecae (Figs <xref ref-type="fig" rid="F4">4B</xref>, <xref ref-type="fig" rid="F5">5A</xref>) versus absent in <italic><tp:taxon-name><tp:taxon-name-part taxon-name-part-type="genus">Phintella</tp:taxon-name-part> <tp:taxon-name-part taxon-name-part-type="species">nigirica</tp:taxon-name-part></tp:taxon-name></italic>; 5) spermathecae pyriform (Figs <xref ref-type="fig" rid="F4">4C</xref>, <xref ref-type="fig" rid="F5">5B</xref>) versus scutiform in <italic><tp:taxon-name><tp:taxon-name-part taxon-name-part-type="genus">Phintella</tp:taxon-name-part> <tp:taxon-name-part taxon-name-part-type="species">nigirica</tp:taxon-name-part></tp:taxon-name></italic>; 6) dorsum of opisthosoma with yellow stripes and brown stripes alternately arranged (Fig. <xref ref-type="fig" rid="F4">4A</xref>) versus with two dark submarginal streaks with brown scales along edges in <italic><tp:taxon-name><tp:taxon-name-part taxon-name-part-type="genus">Phintella</tp:taxon-name-part> <tp:taxon-name-part taxon-name-part-type="species">nigirica</tp:taxon-name-part></tp:taxon-name></italic>.</p><fig id="F4" position="float" orientation="portrait"><label>Figure 4.</label><caption><p><italic><tp:taxon-name><tp:taxon-name-part taxon-name-part-type="genus">Phintella</tp:taxon-name-part> <tp:taxon-name-part taxon-name-part-type="species">levii</tp:taxon-name-part></tp:taxon-name></italic> sp. n., <bold>A</bold> female body, dorsal view <bold>B</bold> epigyne, ventral view <bold>C</bold> vulva, dorsal view. Scale bars: 1.0 mm (<bold>A</bold>); 0.1 mm (<bold>B–C</bold>).</p></caption><graphic xmlns:xlink="http://www.w3.org/1999/xlink" xlink:href="zookeys-514-025-g004.jpg" position="float" orientation="portrait" xlink:type="simple" id="oo_47736.jpg"/></fig><fig id="F5" position="float" orientation="portrait"><label>Figure 5.</label><caption><p><italic><tp:taxon-name><tp:taxon-name-part taxon-name-part-type="genus">Phintella</tp:taxon-name-part> <tp:taxon-name-part taxon-name-part-type="species">levii</tp:taxon-name-part></tp:taxon-name></italic> sp. n., <bold>A</bold> epigynum, ventral view <bold>B</bold> vulva, dorsal view. <bold>AM</bold> atrium margin <bold>BP</bold> basal plate <bold>CD</bold> copulatory duct <bold>FD</bold> fertilization duct <bold>PS</bold> poriform structure <bold>S</bold> spermathecae. Scale bars: 0.1 mm (<bold>A–B</bold>).</p></caption><graphic xmlns:xlink="http://www.w3.org/1999/xlink" xlink:href="zookeys-514-025-g005.jpg" position="float" orientation="portrait" xlink:type="simple" id="oo_47737.jpg"/></fig></tp:treatment-sec><tp:treatment-sec sec-type="Description"><title>Description.</title><p><bold>Female</bold>: Total length 4.04. Prosoma 1.61 long, 1.11 wide. Opisthosoma 2.35 long, 1.71 wide. Clypeus 0.15 high. Carapace (Fig. <xref ref-type="fig" rid="F4">4A</xref>) blackish-brown, covered with long brown and white hair. Bilateral of eye field and posterior sides of carapace with white curved stripes covered by white hair, middle part of carapace with one a W-shaped yellowish brown area. Margin of carapace and eye bases black. Fovea reddish-brown, longitudinal, cervical and radial grooves indistinct. Eye sizes and inter-distances: AME 0.46, ALE 0.22, PLE 0.24, AERW 1.11, PERW 1.05, EL 0.88. Chelicerae yellowish-brown, with 2 promarginal teeth and 1 retromarginal. Endites dark brown, with narrower base, anterior margin with bristles. Labium colored as endites, broader at base, covered with black hair at terminal. Sternum dark brown, anteriorly straight and posteriorly subacute, covered with thin hair. Terminal part of femur, anterior and terminal parts of patella with dark annuli, others yellow. Leg spinnation: tibiae I and II with two pairs, metatarsi I and II also with two pairs of long spines. Measurements of legs: I 3.00 (0.95, 1.10, 0.55, 0.40), II 2.80 (0.90, 1.00, 0.50, 0.40), III 3.45 (1.10, 1.15, 0.80, 0.40), IV 3.90 (1.20, 1.40, 0.90, 0.40). Leg formula: 4312. Dorsum of opisthosoma (Fig. <xref ref-type="fig" rid="F4">4A</xref>) oval, yellow stripes and brown stripes alternately ar<!--PageBreak--><!--PageBreak-->ranged, median area with two pairs of muscle impressions. Venter brown, the middle part with one broad longitudinal pale brown stripe covered with two longitudinal lines formed by light dots. Spinnerets black.</p><p>Epigyne (Figs <xref ref-type="fig" rid="F4">4B–C</xref>, <xref ref-type="fig" rid="F5">5A–B</xref>) almost round. Atrium margins situated at anterior-median area. Basal plate big, below epigastric furrow. Copulatory ducts long, about half length of epigyne, and the terminal part slightly inflated. Spermathecae pyriform, separated by one-third of their width.</p><p><bold>Male</bold>: unknown.</p></tp:treatment-sec><tp:treatment-sec sec-type="Distribution"><title>Distribution.</title><p>China (Hunan).</p></tp:treatment-sec></tp:taxon-treatment>
