# Supplementary material for: Five new species of Phintella Strand, 1906 (Araneae, Salticidae) from the Wuling Mountains, China
Source: Zookeys. 2015 Jul 22;(514):25–42. doi: 10.3897/zookeys.514.9159 (PMC4525023; doi:10.3897/zookeys.514.9159)
Supplement: XML Treatment for Phintella panda [file zookeys.514.9159-treatment3.xml]

<!DOCTYPE tp:taxon-treatment
  PUBLIC "-//TaxonX//DTD Taxonomic Treatment Publishing DTD v0 20100105//EN" "tax-treatment-NSO.dtd">
<tp:taxon-treatment xmlns:tp="http://www.plazi.org/taxpub"><tp:treatment-meta><kwd-group><label>Taxon classification</label><kwd><named-content content-type="kingdom">Animalia</named-content></kwd><kwd><named-content content-type="order">Araneae</named-content></kwd><kwd><named-content content-type="family">Salticidae</named-content></kwd></kwd-group><mixed-citation publication-type="journal"><person-group><name><surname>Huang</surname><given-names>Yi</given-names></name><name><surname>Wang</surname><given-names>Cheng</given-names></name><name><surname>Peng</surname><given-names>Xian-Jin</given-names></name></person-group><article-title>Five new species of <italic><tp:taxon-name><tp:taxon-name-part taxon-name-part-type="genus">Phintella</tp:taxon-name-part></tp:taxon-name></italic> Strand, 1906 (<tp:taxon-name><tp:taxon-name-part taxon-name-part-type="order">Araneae</tp:taxon-name-part></tp:taxon-name>, <tp:taxon-name><tp:taxon-name-part taxon-name-part-type="family">Salticidae</tp:taxon-name-part></tp:taxon-name>) from the Wuling Mountains, China</article-title><source>Zookeys</source><day>22</day><month>7</month><year>2015</year><volume>2015</volume><issue>514</issue><fpage>25</fpage><lpage>42</lpage><pub-id pub-id-type="doi">10.3897/zookeys.514.9159</pub-id></mixed-citation></tp:treatment-meta><tp:nomenclature><tp:taxon-name>
                            <tp:taxon-name-part taxon-name-part-type="genus">Phintella</tp:taxon-name-part>
                            <tp:taxon-name-part taxon-name-part-type="species">panda</tp:taxon-name-part>
                            <object-id xmlns:xlink="http://www.w3.org/1999/xlink" content-type="zoobank" xlink:type="simple">http://zoobank.org/02F5BDC9-EE3A-453F-92CF-5E813C96872D</object-id>
                        </tp:taxon-name><tp:taxon-status xmlns:xlink="http://www.w3.org/1999/xlink" xlink:type="simple">sp. n.</tp:taxon-status><xref ref-type="fig" rid="F6">Figs 6</xref><xref ref-type="fig" rid="F7">, 7</xref></tp:nomenclature><tp:treatment-sec sec-type="type material"><title>Type material.</title><p><bold>Holotype</bold>: ♀, <bold>China, Hunan</bold>: Shimen County, Hupingshan Township, Daling Village, (<named-content xmlns:xlink="http://www.w3.org/1999/xlink" content-type="dwc:verbatimCoordinates" xlink:type="simple">30°02.359'N, 110°37.301'E</named-content>, 892 m), 19 June 2014, C. Wang, B. Zhou, JH. Gan and YH. Gong leg.</p></tp:treatment-sec><tp:treatment-sec sec-type="Etymology"><title>Etymology.</title><p>The specific name comes from the Latin <italic>panda</italic> (panda), referring to the form of markings between the posterior lateral eyes, which is similar to the markings of the pandas’ eyes..</p></tp:treatment-sec><tp:treatment-sec sec-type="Diagnosis"><title>Diagnosis.</title><p>This new species is somewhat similar to <italic><tp:taxon-name><tp:taxon-name-part taxon-name-part-type="genus">Phintella</tp:taxon-name-part> <tp:taxon-name-part taxon-name-part-type="species">arcuata</tp:taxon-name-part></tp:taxon-name></italic> sp. n. in having pyriform spermathecae and a similar basal plate, but can be distinguished from the latter by: 1) atrium margins slit-like, longitudinal (Figs <xref ref-type="fig" rid="F6">6B</xref>, <xref ref-type="fig" rid="F7">7A</xref>) versus arc band-shaped, diagonal in <italic><tp:taxon-name><tp:taxon-name-part taxon-name-part-type="genus">Phintella</tp:taxon-name-part> <tp:taxon-name-part taxon-name-part-type="species">arcuata</tp:taxon-name-part></tp:taxon-name></italic>; 2) base of spermathecae far from basal plate in dorsal view (Figs <xref ref-type="fig" rid="F6">6C</xref>, <xref ref-type="fig" rid="F7">7B</xref>) versus almost at same level in <italic><tp:taxon-name><tp:taxon-name-part taxon-name-part-type="genus">Phintella</tp:taxon-name-part> <tp:taxon-name-part taxon-name-part-type="species">arcuata</tp:taxon-name-part></tp:taxon-name></italic>; 3) distance between the two protruding parts of basal plate wider distinctly, and the protruding parts hornlike (Figs <xref ref-type="fig" rid="F6">6B</xref>, <xref ref-type="fig" rid="F7">7A</xref>) versus wave-like in <italic><tp:taxon-name><tp:taxon-name-part taxon-name-part-type="genus">Phintella</tp:taxon-name-part> <tp:taxon-name-part taxon-name-part-type="species">arcuata</tp:taxon-name-part></tp:taxon-name></italic>; 4) spermathecae touching each other in middle part (Figs <xref ref-type="fig" rid="F6">6C</xref>, <xref ref-type="fig" rid="F7">7B</xref>) versus separated distinctly in <italic><tp:taxon-name><tp:taxon-name-part taxon-name-part-type="genus">Phintella</tp:taxon-name-part> <tp:taxon-name-part taxon-name-part-type="species">arcuata</tp:taxon-name-part></tp:taxon-name></italic>; 5) dorsum of opisthosoma with only one black spot (Fig. <xref ref-type="fig" rid="F6">6A</xref>) versus with complicated markings in <italic><tp:taxon-name><tp:taxon-name-part taxon-name-part-type="genus">Phintella</tp:taxon-name-part> <tp:taxon-name-part taxon-name-part-type="species">arcuata</tp:taxon-name-part></tp:taxon-name></italic>.</p><fig id="F6" position="float" orientation="portrait"><label>Figure 6.</label><caption><p><italic><tp:taxon-name><tp:taxon-name-part taxon-name-part-type="genus">Phintella</tp:taxon-name-part> <tp:taxon-name-part taxon-name-part-type="species">panda</tp:taxon-name-part></tp:taxon-name></italic> sp. n., <bold>A</bold> female body, dorsal view <bold>B</bold> epigyne, ventral view <bold>C</bold> vulva, dorsal view. Scale bars: 1.0 mm (<bold>A</bold>); 0.1 mm (<bold>B–C</bold>).</p></caption><graphic xmlns:xlink="http://www.w3.org/1999/xlink" xlink:href="zookeys-514-025-g006.jpg" position="float" orientation="portrait" xlink:type="simple" id="oo_47738.jpg"/></fig><fig id="F7" position="float" orientation="portrait"><label>Figure 7.</label><caption><p><italic><tp:taxon-name><tp:taxon-name-part taxon-name-part-type="genus">Phintella</tp:taxon-name-part> <tp:taxon-name-part taxon-name-part-type="species">panda</tp:taxon-name-part></tp:taxon-name></italic> sp. n., <bold>A</bold> epigynum, ventral view <bold>B</bold> vulva, dorsal view. <bold>AM</bold> atrium margin <bold>BP</bold> basal plate <bold>CD</bold> copulatory ducts <bold>FD</bold> fertilization duct <bold>S</bold> spermathecae. Scale bars: 0.1 mm (<bold>A–B</bold>).</p></caption><graphic xmlns:xlink="http://www.w3.org/1999/xlink" xlink:href="zookeys-514-025-g007.jpg" position="float" orientation="portrait" xlink:type="simple" id="oo_47739.jpg"/></fig></tp:treatment-sec><tp:treatment-sec sec-type="Description"><title>Description.</title><p><bold>Female</bold>: Total length 4.68. Prosoma 1.96 long, 1.36 wide. Opisthosoma 2.54 long, 1.61 wide. Clypeus 0.15 high. Carapace (Fig. <xref ref-type="fig" rid="F6">6A</xref>) yellowish-brown, color of cephalic region darker, with one pair of black markings between PER bases. Eye bases black, eye field covered with sparse yellowish-brown bristles, denser in vicinity of eyes. Fovea short and thin, reddish-brown, longitudinal, cervical and radial grooves indistinct. Eye sizes and inter-distances: AME 0.45, ALE 0.23, PLE 0.25. AERW 1.38, PERW 1.30, EL 1.14. Chelicerae yellow, with 2 promarginal teeth and 1 retromarginal. Endites narrower at base, anterior margin with bristles. Labium broader at base, covered with brown thin hair, denser in anterior part. Sternum pale yellow, anteriorly straight and posteriorly subacute, covered with brown thin hair. Legs pale yellow to yellow. Leg spinnation: tibiae I and II with three pairs, metatarsi I and II with two pairs of long spines. Measurements of legs: I 3.01 (0.93, 1.15, 0.50, 0.43), II 2.88 (0.90, 1.05, 0.50, 0.43), III 3.58 (1.05, 1.20, 0.90, 0.43), IV 3.78 (1.15, 1.30, 0.90, 0.43). Leg formula: 4312. Dorsum of opisthosoma (Fig. <xref ref-type="fig" rid="F6">6A</xref>) long oval, yellow, with lighter area, covered with sparse thin hair, median area with two pairs of muscle impressions, posterior area with one black spot. Venter pale yellow, without distinct marking.</p><p>Epigyne (Figs <xref ref-type="fig" rid="F6">6B–C</xref>, <xref ref-type="fig" rid="F7">7A–B</xref>) slightly longer than wide. Atrium margins slit-like, longitudinal, situated anteriorly. Basal plate arched, with two protruding parts below epigastric furrow. Copulatory ducts long and thick, originated from the middle part of outer margin of spermathecae, slightly snaky. Spermathecae pyriform, touching each other in the middle section.</p><p><bold>Male</bold>: unknown.</p></tp:treatment-sec><tp:treatment-sec sec-type="Distribution"><title>Distribution.</title><p>China (Hunan).</p></tp:treatment-sec></tp:taxon-treatment>
