# Supplementary material for: Five new species of Phintella Strand, 1906 (Araneae, Salticidae) from the Wuling Mountains, China
Source: Zookeys. 2015 Jul 22;(514):25–42. doi: 10.3897/zookeys.514.9159 (PMC4525023; doi:10.3897/zookeys.514.9159)
Supplement: XML Treatment for Phintella pulcherrima [file zookeys.514.9159-treatment4.xml]

<!DOCTYPE tp:taxon-treatment
  PUBLIC "-//TaxonX//DTD Taxonomic Treatment Publishing DTD v0 20100105//EN" "tax-treatment-NSO.dtd">
<tp:taxon-treatment xmlns:tp="http://www.plazi.org/taxpub"><tp:treatment-meta><kwd-group><label>Taxon classification</label><kwd><named-content content-type="kingdom">Animalia</named-content></kwd><kwd><named-content content-type="order">Araneae</named-content></kwd><kwd><named-content content-type="family">Salticidae</named-content></kwd></kwd-group><mixed-citation publication-type="journal"><person-group><name><surname>Huang</surname><given-names>Yi</given-names></name><name><surname>Wang</surname><given-names>Cheng</given-names></name><name><surname>Peng</surname><given-names>Xian-Jin</given-names></name></person-group><article-title>Five new species of <italic><tp:taxon-name><tp:taxon-name-part taxon-name-part-type="genus">Phintella</tp:taxon-name-part></tp:taxon-name></italic> Strand, 1906 (<tp:taxon-name><tp:taxon-name-part taxon-name-part-type="order">Araneae</tp:taxon-name-part></tp:taxon-name>, <tp:taxon-name><tp:taxon-name-part taxon-name-part-type="family">Salticidae</tp:taxon-name-part></tp:taxon-name>) from the Wuling Mountains, China</article-title><source>Zookeys</source><day>22</day><month>7</month><year>2015</year><volume>2015</volume><issue>514</issue><fpage>25</fpage><lpage>42</lpage><pub-id pub-id-type="doi">10.3897/zookeys.514.9159</pub-id></mixed-citation></tp:treatment-meta><tp:nomenclature><tp:taxon-name>
                            <tp:taxon-name-part taxon-name-part-type="genus">Phintella</tp:taxon-name-part>
                            <tp:taxon-name-part taxon-name-part-type="species">pulcherrima</tp:taxon-name-part>
                            <object-id xmlns:xlink="http://www.w3.org/1999/xlink" content-type="zoobank" xlink:type="simple">http://zoobank.org/B66C79A1-15E6-4F25-86F4-6D936B105624</object-id>
                        </tp:taxon-name><tp:taxon-status xmlns:xlink="http://www.w3.org/1999/xlink" xlink:type="simple">sp. n.</tp:taxon-status><xref ref-type="fig" rid="F8">Figs 8</xref><xref ref-type="fig" rid="F9">, 9</xref><xref ref-type="fig" rid="F10">, 10</xref></tp:nomenclature><tp:treatment-sec sec-type="type material"><title>Type material.</title><p><bold>Holotype</bold>: ♂, <bold>China, Guizhou</bold>: Tongren City, Wenbi Mountains, (<named-content xmlns:xlink="http://www.w3.org/1999/xlink" content-type="dwc:verbatimCoordinates" xlink:type="simple">27°43.168'N, 109°10.077'E</named-content>, 475 m), 26 July 2014, XQ. Mi, Y. Huang, C. Wang, B. Zhou and MY. Liao leg. <bold>Paratypes</bold>: 3♀7♂, same data as Holotype.</p></tp:treatment-sec><tp:treatment-sec sec-type="Etymology"><title>Etymology.</title><p>The specific name comes from the Latin <italic>pulcherrima</italic> (very beautiful), referring to the beautiful appearance of the specimens of this new species in alcohol.</p></tp:treatment-sec><tp:treatment-sec sec-type="Diagnosis"><title>Diagnosis.</title><p>This new species is very similar to <italic><tp:taxon-name><tp:taxon-name-part taxon-name-part-type="genus">Phintella</tp:taxon-name-part> <tp:taxon-name-part taxon-name-part-type="species">linea</tp:taxon-name-part></tp:taxon-name></italic> (Karsch, 1879) in having similar palps and epigynes, but the males can be distinguished from the latter by: 1) tibia slender relatively, longer than wide (Figs <xref ref-type="fig" rid="F8">8B</xref>, <xref ref-type="fig" rid="F10">10A</xref>) versus dumpy, wider than long in <italic><tp:taxon-name><tp:taxon-name-part taxon-name-part-type="genus">Phintella</tp:taxon-name-part> <tp:taxon-name-part taxon-name-part-type="species">linea</tp:taxon-name-part></tp:taxon-name></italic>; 2) the posterior lobe only extending to tibial terminal in ventral view (Figs <xref ref-type="fig" rid="F8">8B</xref>, <xref ref-type="fig" rid="F10">10A</xref>) versus extending to tibial base in <italic><tp:taxon-name><tp:taxon-name-part taxon-name-part-type="genus">Phintella</tp:taxon-name-part> <tp:taxon-name-part taxon-name-part-type="species">linea</tp:taxon-name-part></tp:taxon-name></italic>; 3) the distal end of retrolateral tibial apophysis curved in ventral view (Figs <xref ref-type="fig" rid="F8">8B</xref>, <xref ref-type="fig" rid="F10">10A</xref>) versus straight in <italic><tp:taxon-name><tp:taxon-name-part taxon-name-part-type="genus">Phintella</tp:taxon-name-part> <tp:taxon-name-part taxon-name-part-type="species">linea</tp:taxon-name-part></tp:taxon-name></italic>; 4) dorsum of opisthosoma with several white round markings and covered with light dots (Fig. <xref ref-type="fig" rid="F8">8A</xref>) versus with dark brown pattern composed of longitudinal and diagonal stripes in <italic><tp:taxon-name><tp:taxon-name-part taxon-name-part-type="genus">Phintella</tp:taxon-name-part> <tp:taxon-name-part taxon-name-part-type="species">linea</tp:taxon-name-part></tp:taxon-name></italic>. The females can be distinguished from the latter by: 1) spermathecae almost spherical (Figs <xref ref-type="fig" rid="F9">9C</xref>, <xref ref-type="fig" rid="F10">10D</xref>) versus pyriform in <italic><tp:taxon-name><tp:taxon-name-part taxon-name-part-type="genus">Phintella</tp:taxon-name-part> <tp:taxon-name-part taxon-name-part-type="species">linea</tp:taxon-name-part></tp:taxon-name></italic>; 2) the distance between copulatory openings narrower than spermathecal width in ventral view (Figs <xref ref-type="fig" rid="F9">9B</xref>, <xref ref-type="fig" rid="F10">10C</xref>) versus almost equal to spermathecal width in <italic><tp:taxon-name><tp:taxon-name-part taxon-name-part-type="genus">Phintella</tp:taxon-name-part> <tp:taxon-name-part taxon-name-part-type="species">linea</tp:taxon-name-part></tp:taxon-name></italic>; 3) epigyne with a broad, band-shaped basal plate (Figs <xref ref-type="fig" rid="F9">9B</xref>, <xref ref-type="fig" rid="F10">10C</xref>) versus the basal plate divided into three parts in <italic><tp:taxon-name><tp:taxon-name-part taxon-name-part-type="genus">Phintella</tp:taxon-name-part> <tp:taxon-name-part taxon-name-part-type="species">linea</tp:taxon-name-part></tp:taxon-name></italic>; 4) markings on dorsum of opisthosoma (Fig. <xref ref-type="fig" rid="F9">9A</xref>) also different.</p><fig id="F8" position="float" orientation="portrait"><label>Figure 8.</label><caption><p><italic><tp:taxon-name><tp:taxon-name-part taxon-name-part-type="genus">Phintella</tp:taxon-name-part> <tp:taxon-name-part taxon-name-part-type="species">pulcherrima</tp:taxon-name-part></tp:taxon-name></italic> sp. n., <bold>A</bold> male body, dorsal view <bold>B</bold> male palp, ventral view <bold>C</bold> male palp, retrolateral view. Scale bars: 1.0 mm (<bold>A</bold>); 0.1 mm (<bold>B–C</bold>).</p></caption><graphic xmlns:xlink="http://www.w3.org/1999/xlink" xlink:href="zookeys-514-025-g008.jpg" position="float" orientation="portrait" xlink:type="simple" id="oo_47740.jpg"/></fig><fig id="F9" position="float" orientation="portrait"><label>Figure 9.</label><caption><p><italic><tp:taxon-name><tp:taxon-name-part taxon-name-part-type="genus">Phintella</tp:taxon-name-part> <tp:taxon-name-part taxon-name-part-type="species">pulcherrima</tp:taxon-name-part></tp:taxon-name></italic> sp. n., <bold>A</bold> female body, dorsal view <bold>B</bold> epigyne, ventral view <bold>C</bold> vulva, dorsal view. Scale bars: 1.0 mm (<bold>A</bold>); 0.1 mm (<bold>B–C</bold>).</p></caption><graphic xmlns:xlink="http://www.w3.org/1999/xlink" xlink:href="zookeys-514-025-g009.jpg" position="float" orientation="portrait" xlink:type="simple" id="oo_47741.jpg"/></fig><fig id="F10" position="float" orientation="portrait"><label>Figure 10.</label><caption><p><italic><tp:taxon-name><tp:taxon-name-part taxon-name-part-type="genus">Phintella</tp:taxon-name-part> <tp:taxon-name-part taxon-name-part-type="species">pulcherrima</tp:taxon-name-part></tp:taxon-name></italic> sp. n., <bold>A</bold> male palp, ventral view <bold>B</bold> male palp, retrolateral view <bold>C</bold> epigyne, ventral view <bold>D</bold> vulva, dorsal view. Scale bars: 0.1 mm (<bold>A</bold>–<bold>D</bold>). <bold>AM</bold> atrium margin <bold>BP</bold> basal plate <bold>CD</bold> copulatory ducts <bold>E</bold> embolus <bold>FD</bold> fertilization ducts <bold>LP</bold> lamellar process <bold>PL</bold> posterior lobe <bold>RTA</bold> retrolateral tibial apophysis <bold>TB</bold> tegulum bump; <bold>S</bold> spermathecae.</p></caption><graphic xmlns:xlink="http://www.w3.org/1999/xlink" xlink:href="zookeys-514-025-g010.jpg" position="float" orientation="portrait" xlink:type="simple" id="oo_47742.jpg"/></fig></tp:treatment-sec><tp:treatment-sec sec-type="Description"><title>Description.</title><p><bold>Male</bold>: Total length 4.63. Prosoma 2.37 long, 1.78 wide. Opisthosoma 2.26 long, 1.42 wide. Clypeus 0.15 high. Carapace (Fig. <xref ref-type="fig" rid="F8">8A</xref>) reddish-brown, widest at coxae II and III. Posterior margins of carapace with yellow curved stripes covered with whiter hair, anterior median of thorax with a quadrangular yellowish area covered by white hair. Eye field with black patches medially, white hair posterior-bilaterally <!--PageBreak--><!--PageBreak-->situated, covered with sparse brown hair, denser in eye bases. Fovea reddish-brown, longitudinal, cervical and radial grooves indistinct. Eye sizes and inter-distances: AME 0.51, ALE 0.29, PLE 0.29, AERW 1.55, PERW 1.43, EL 1.21. Chelicerae reddish-brown, with 2 promarginal teeth and 1 retromarginal. Endites yellowish-brown, with broader bases, anterior margin with bristles. Labium dark brown, covered with brown thin hair, denser in anterior part. Sternum yellow, anteriorly straight and posteriorly curved. Legs I and II dark brown except middle of patella, metatarsi and tarsus yellow; Legs III and IV yellow except terminal of femur, middle of tibia and terminal of metatarsi dark brown. Leg spinnation: tibiae I and II with three pairs, metatarsi I and II with two pairs of long spines. Measurements of legs: I 7.35 (2.15, 3.05, 1.55, 0.60), II 5.85 (1.80, 2.25, 1.25, 0.55), III 6.05 (1.85, 2.10, 1.55, 0.55), IV 6.45 (1.95, 2.15, 1.75, 0.60). Leg formula: 1432. Dorsum of opisthosoma (Fig. <xref ref-type="fig" rid="F8">8A</xref>) long oval, anterior-bilateral area with one pair of round white markings, median area with two pairs of muscle impressions and three white markings, posterior end with two white markings separated by a black spot, covered with light dots. Venter pale brown, with four longitudinal lines formed by light dots at middle part.</p><p>Palp (Figs <xref ref-type="fig" rid="F8">8B–C</xref>, <xref ref-type="fig" rid="F10">10A–B</xref>): tibia longer than wide distinctly, retrolateral apophysis thin, with a swollen base and slightly curved tip in ventral view, broad base and sharp tip in retrolateral view. Poster lobe big, terminal curved and the tip blunt. Tegulum <!--PageBreak-->bump situated posteriorly, almost at same level with the tip of retrolateral tibial apophysis in ventral view, almost triangular in retrolateral view. Embolus thin, short, originated from top of bulb, the tip about pointed to the position of 1:00 o’clock. Lamellar process small relatively, almost crescent. Sperm ducts visible, running submarginally along retrolateral margin of tegulum in ventral view.</p><p><bold>Female</bold>: Total length 4.45. Prosoma 2.04 long, 1.48 wide. Opisthosoma 2.31 long, 1.59 wide. Clypeus 0.15 high. Carapace (Fig. <xref ref-type="fig" rid="F9">9A</xref>) yellowish-brown, darker in cephalic region. Sparse brown bristles on eye field, denser in vicinity of eyes. Posterior bilateral of eye field with white hair and big brown spots between PLE bases. Fovea, cervical and radial grooves indistinct. Eye sizes and inter-distances: AME 0.49, ALE 0.28, PLE 0.28, AERW 1.45, PERW 1.36, EL 1.09. Chelicerae, endites, labium, sternum similar to male except the lighter color. Legs yellow. Leg spinnation: as same as male. Measurements of legs: I 4.15 (1.30, 1.70, 0.70, 0.45), II 3.90 (1.25, 1.50, 0.70, 0.45), III 4.45 (1.45, 1.55, 1.00, 0.45), IV 5.00 (1.55, 1.75, 1.25, 0.45). Leg formula: 4312. Dorsum of opisthosoma (Fig. <xref ref-type="fig" rid="F9">9A</xref>) yellow, the markings similar to male except the white markings around with black area. Venter pale yellow.</p><p>Epigyne (Figs <xref ref-type="fig" rid="F9">9B–C</xref>, <xref ref-type="fig" rid="F10">10C–D</xref>) slightly wider than long. Atrium margins curved, the distance between them less than spermathecal width. Basal plate band-shaped, slightly curved. Copulatory ducts short, curved at middle part and most parts covered by spermathecae and fertilization ducts. Spermathecae almost spherical, close to each other, separated by less than one-twelfth of their width.</p></tp:treatment-sec><tp:treatment-sec sec-type="Distribution"><title>Distribution.</title><p>China (Guizhou).</p></tp:treatment-sec></tp:taxon-treatment>
