# Supplementary material for: Five new species of Phintella Strand, 1906 (Araneae, Salticidae) from the Wuling Mountains, China
Source: Zookeys. 2015 Jul 22;(514):25–42. doi: 10.3897/zookeys.514.9159 (PMC4525023; doi:10.3897/zookeys.514.9159)
Supplement: XML Treatment for Phintella wulingensis [file zookeys.514.9159-treatment5.xml]

<!DOCTYPE tp:taxon-treatment
  PUBLIC "-//TaxonX//DTD Taxonomic Treatment Publishing DTD v0 20100105//EN" "tax-treatment-NSO.dtd">
<tp:taxon-treatment xmlns:tp="http://www.plazi.org/taxpub"><tp:treatment-meta><kwd-group><label>Taxon classification</label><kwd><named-content content-type="kingdom">Animalia</named-content></kwd><kwd><named-content content-type="order">Araneae</named-content></kwd><kwd><named-content content-type="family">Salticidae</named-content></kwd></kwd-group><mixed-citation publication-type="journal"><person-group><name><surname>Huang</surname><given-names>Yi</given-names></name><name><surname>Wang</surname><given-names>Cheng</given-names></name><name><surname>Peng</surname><given-names>Xian-Jin</given-names></name></person-group><article-title>Five new species of <italic><tp:taxon-name><tp:taxon-name-part taxon-name-part-type="genus">Phintella</tp:taxon-name-part></tp:taxon-name></italic> Strand, 1906 (<tp:taxon-name><tp:taxon-name-part taxon-name-part-type="order">Araneae</tp:taxon-name-part></tp:taxon-name>, <tp:taxon-name><tp:taxon-name-part taxon-name-part-type="family">Salticidae</tp:taxon-name-part></tp:taxon-name>) from the Wuling Mountains, China</article-title><source>Zookeys</source><day>22</day><month>7</month><year>2015</year><volume>2015</volume><issue>514</issue><fpage>25</fpage><lpage>42</lpage><pub-id pub-id-type="doi">10.3897/zookeys.514.9159</pub-id></mixed-citation></tp:treatment-meta><tp:nomenclature><tp:taxon-name>
                            <tp:taxon-name-part taxon-name-part-type="genus">Phintella</tp:taxon-name-part>
                            <tp:taxon-name-part taxon-name-part-type="species">wulingensis</tp:taxon-name-part>
                            <object-id xmlns:xlink="http://www.w3.org/1999/xlink" content-type="zoobank" xlink:type="simple">http://zoobank.org/D0D2987D-2D40-4BD0-9601-88E953C9C338</object-id>
                        </tp:taxon-name><tp:taxon-status xmlns:xlink="http://www.w3.org/1999/xlink" xlink:type="simple">sp. n.</tp:taxon-status><xref ref-type="fig" rid="F11">Figs 11</xref><xref ref-type="fig" rid="F12">, 12</xref><!--PageBreak--><!--PageBreak--></tp:nomenclature><tp:treatment-sec sec-type="type material"><title>Type material.</title><p><bold>Holotype</bold>: ♀, <bold>China, Guizhou</bold>: Songtao County, Fanjing Mountains national native reserve, Wuluo Township, Taoyuan Village, (<named-content xmlns:xlink="http://www.w3.org/1999/xlink" content-type="dwc:verbatimCoordinates" xlink:type="simple">28°00'0113N, 108°46'4784E</named-content>, 880 m), 31 July 2014, XJ. Peng, Y. Huang, P. Liu, C. Wang, B. Zhou and MY. Liao leg. <bold>Paratypes</bold>: 1♀, <bold>Hunan</bold>: Shimen County, Hupingshan Township, Daling Village, (<named-content xmlns:xlink="http://www.w3.org/1999/xlink" content-type="dwc:verbatimCoordinates" xlink:type="simple">30°01.681'N, 110°37.681'E</named-content>, 677 m), 18 June 2014, C. Wang, B. Zhou, JH. Gan and YH. Gong leg; 1♀, Daling Village, (<named-content xmlns:xlink="http://www.w3.org/1999/xlink" content-type="dwc:verbatimCoordinates" xlink:type="simple">30°02.175'N, 110°37.455'E</named-content>, 710 m), 19 June 2014, C. Wang, B. Zhou, JH. Gan and YH. Gong leg.</p></tp:treatment-sec><tp:treatment-sec sec-type="Etymology"><title>Etymology.</title><p>The specific name refers to the type locality; the Wuling Mountains.</p></tp:treatment-sec><tp:treatment-sec sec-type="Diagnosis"><title>Diagnosis.</title><p>This new species is somewhat similar to <italic><tp:taxon-name><tp:taxon-name-part taxon-name-part-type="genus">Phintella</tp:taxon-name-part> <tp:taxon-name-part taxon-name-part-type="species">panda</tp:taxon-name-part></tp:taxon-name></italic> sp. n. in having a similar appearance and epigyne with an arched basal plate, but can be distinguished from the latter by: 1) atrium margins diagonal (Figs <xref ref-type="fig" rid="F11">11B</xref>, <xref ref-type="fig" rid="F12">12A</xref>) versus longitudinal in <italic><tp:taxon-name><tp:taxon-name-part taxon-name-part-type="genus">Phintella</tp:taxon-name-part> <tp:taxon-name-part taxon-name-part-type="species">panda</tp:taxon-name-part></tp:taxon-name></italic>; 2) copulatory openings round (Figs <xref ref-type="fig" rid="F11">11B</xref>, <xref ref-type="fig" rid="F12">12A</xref>) versus invisible in <italic><tp:taxon-name><tp:taxon-name-part taxon-name-part-type="genus">Phintella</tp:taxon-name-part> <tp:taxon-name-part taxon-name-part-type="species">panda</tp:taxon-name-part></tp:taxon-name></italic>; 3) situation of atrium margins close to the top of spermathecae (Figs <xref ref-type="fig" rid="F11">11B</xref>, <xref ref-type="fig" rid="F12">12A</xref>) versus far from the top of spermathecae in <italic><tp:taxon-name><tp:taxon-name-part taxon-name-part-type="genus">Phintella</tp:taxon-name-part> <tp:taxon-name-part taxon-name-part-type="species">panda</tp:taxon-name-part></tp:taxon-name></italic>; 4) copulatory ducts thinner, narrower <!--PageBreak--><!--PageBreak-->than one-tenth of spermathecal width (Figs <xref ref-type="fig" rid="F11">11C</xref>, <xref ref-type="fig" rid="F12">12B</xref>) versus about two-seventh of spermathecal width in <italic><tp:taxon-name><tp:taxon-name-part taxon-name-part-type="genus">Phintella</tp:taxon-name-part> <tp:taxon-name-part taxon-name-part-type="species">panda</tp:taxon-name-part></tp:taxon-name></italic>; 5) spermathecae almost spherical (Figs <xref ref-type="fig" rid="F11">11C</xref>, <xref ref-type="fig" rid="F12">12B</xref>) versus pyriform in <italic><tp:taxon-name><tp:taxon-name-part taxon-name-part-type="genus">Phintella</tp:taxon-name-part> <tp:taxon-name-part taxon-name-part-type="species">panda</tp:taxon-name-part></tp:taxon-name></italic>; 6) carapace without markings (Fig. <xref ref-type="fig" rid="F11">11A</xref>) versus with one pair of black markings between PER bases in <italic><tp:taxon-name><tp:taxon-name-part taxon-name-part-type="genus">Phintella</tp:taxon-name-part> <tp:taxon-name-part taxon-name-part-type="species">panda</tp:taxon-name-part></tp:taxon-name></italic>.</p><fig id="F11" position="float" orientation="portrait"><label>Figure 11.</label><caption><p><italic><tp:taxon-name><tp:taxon-name-part taxon-name-part-type="genus">Phintella</tp:taxon-name-part> <tp:taxon-name-part taxon-name-part-type="species">wulingensis</tp:taxon-name-part></tp:taxon-name></italic> sp. n., <bold>A</bold> female body, dorsal view <bold>B</bold> epigyne, ventral view <bold>C</bold> vulva, dorsal view. Scale bars: 1.0 mm (<bold>A</bold>); 0.1 mm (<bold>B–C</bold>).</p></caption><graphic xmlns:xlink="http://www.w3.org/1999/xlink" xlink:href="zookeys-514-025-g011.jpg" position="float" orientation="portrait" xlink:type="simple" id="oo_47743.jpg"/></fig><fig id="F12" position="float" orientation="portrait"><label>Figure 12.</label><caption><p><italic><tp:taxon-name><tp:taxon-name-part taxon-name-part-type="genus">Phintella</tp:taxon-name-part> <tp:taxon-name-part taxon-name-part-type="species">wulingensis</tp:taxon-name-part></tp:taxon-name></italic> sp. n., <bold>A</bold> epigynum, ventral view <bold>B</bold> vulva, dorsal view. <bold>AM</bold> atrium margin <bold>BP</bold> basal plate <bold>CD</bold> copulatory duct <bold>CO</bold> copulatory opening <bold>FD</bold> fertilization duct <bold>S</bold> spermathecae. Scale bars: 0.1 mm (<bold>A–B</bold>).</p></caption><graphic xmlns:xlink="http://www.w3.org/1999/xlink" xlink:href="zookeys-514-025-g012.jpg" position="float" orientation="portrait" xlink:type="simple" id="oo_47744.jpg"/></fig></tp:treatment-sec><tp:treatment-sec sec-type="Description"><title>Description.</title><p><bold>Female</bold>: Total length 5.07. Prosoma 1.96 long, 1.55 wide. Opisthosoma 3.07 long, 2.07 wide. Clypeus 0.16 high. Carapace (Fig. <xref ref-type="fig" rid="F11">11A</xref>) yellow, cephalic region square and thoracic region acutely declining. Eye bases black except PME bases brown, eye field covered with sparse brown hairs. Fovea thin and short, longitudinal, cervical and radial grooves indistinct. Eye sizes and inter-distances: AME 0.52, ALE 0.29, PLE 0.28, AERW 1.52, PERW 1.41, EL 1.04. Chelicerae yellow, with 2 promarginal teeth and 1 retromarginal. Endites narrower at base, anterior margin with bristles, almost parallel. Labium yellow, hair dark and thin, denser in anterior area. Sternum anteriorly straight and posteriorly subacute, covered with brown thin hair. Legs pale yellow to yellow. Leg spinnation: tibiae I and II with three pairs, metatarsi I and II with two pairs of long spines. Measurements of legs: I 3.38 (1.05, 1.30, 0.60, 0.43), II 3.23 <!--PageBreak-->(1.00, 1.25, 0.55, 0.43), III 3.73 (1.15, 1.35, 0.80, 0.43), IV 4.23 (1. 45, 1.45, 0.90, 0.43). Leg formula: 4312. Dorsum of opisthosoma (Fig. <xref ref-type="fig" rid="F11">11A</xref>) long oval, pale yellow, median area with two pairs of muscle impressions, posterior area with small brown spots, covered with recumbent hair. Venter pale yellow, without distinct markings.</p><p>Epigyne (Figs <xref ref-type="fig" rid="F11">11B–C</xref>, <xref ref-type="fig" rid="F12">12A–B</xref>) slightly wider than long, atrium margins curved, diagonal, situated anteriorly. Copulatory openings small, situated anteriorly, separated from each other distinctly. Basal plate arched, with two protruding parts close to epigastric furrow. Copulatory ducts thin, narrower than one-tenth of spermathecal width, curved at middle part. Spermathecae almost spherical, close to each other, separated by less than two-seventh of their width.</p><p><bold>Male</bold>: unknown.</p></tp:treatment-sec><tp:treatment-sec sec-type="Distribution"><title>Distribution.</title><p>China (Guizhou, Hunan).</p><fig id="F13" position="float" orientation="portrait"><label>Figure 13.</label><caption><p>Distribution records of all new species. <bold>A</bold> ● <italic><tp:taxon-name><tp:taxon-name-part taxon-name-part-type="genus">Phintella</tp:taxon-name-part> <tp:taxon-name-part taxon-name-part-type="species">arcuata</tp:taxon-name-part></tp:taxon-name></italic>; ▲ <italic><tp:taxon-name><tp:taxon-name-part taxon-name-part-type="genus">Phintella</tp:taxon-name-part> <tp:taxon-name-part taxon-name-part-type="species">pulcherrima</tp:taxon-name-part></tp:taxon-name></italic> <bold>B</bold> <italic><tp:taxon-name><tp:taxon-name-part taxon-name-part-type="genus">Phintella</tp:taxon-name-part> <tp:taxon-name-part taxon-name-part-type="species">levii</tp:taxon-name-part></tp:taxon-name></italic> <bold>C</bold> <italic><tp:taxon-name><tp:taxon-name-part taxon-name-part-type="genus">Phintella</tp:taxon-name-part> <tp:taxon-name-part taxon-name-part-type="species">panda</tp:taxon-name-part></tp:taxon-name></italic> <bold>D</bold> <italic><tp:taxon-name><tp:taxon-name-part taxon-name-part-type="genus">Phintella</tp:taxon-name-part> <tp:taxon-name-part taxon-name-part-type="species">wulingensis</tp:taxon-name-part></tp:taxon-name></italic>.</p></caption><graphic xmlns:xlink="http://www.w3.org/1999/xlink" xlink:href="zookeys-514-025-g013.jpg" position="float" orientation="portrait" xlink:type="simple" id="oo_47745.jpg"/></fig></tp:treatment-sec></tp:taxon-treatment>
